# Supplementary material for: Human organoid model of pontocerebellar hypoplasia 2a recapitulates brain region-specific size differences
Source: Dis Model Mech. 2024 Jul 22;17(7):dmm050740. doi: 10.1242/dmm.050740 (PMC11552497; doi:10.1242/dmm.050740)
Supplement: Table S1. Clinical features of PCH2a probands. [file dmm-17-050740-TableS1.xlsx]

## Sheet: Sheet1
Clinical features
Individual	ID 1	ID 2	ID 3
Gender	male	male	male
Ethnicity	European	European	European
cDNA change(s)a	c.919G>T	c.919G>T	c.919G>T
Protein change(s)	p.(Ala307Ser)	p.(Ala307Ser)	p.(Ala307Ser)
Allelic status	homozygous	homozygous	homozygous
Prenatal findings (time of study)	n.a.	unremarkable (22./32. gw)	unremarkable
Age at onset / last examination	at birth/ 9m	at birth/ 15 y	at birth/ 5y
Age at time of biopsy	9 m	14 y	4 y
Clinical features at onset	dysphagia	respiratory failure, bradycardia	dystonia
Neurology
Cognitive impairment	severe	severe	severe
Delay of motor development	severe	severe	severe
Spasticity	extremities (6 m)	lower extremities	extremities (0 m)
Movement disorder	dystonia(3 m); chorea (3 m)	dystonia (6m); chorea (6m)	dystonia (0 m)
Epilepsy (Age at onset)	< 6m	complex absence, tonic-clonic (3 y 5m)	1 febrile seizures (5 y)
Microcephaly	primary and secondary	secondary	secondary
Vision	no fixation	no fixation	no fixation
y, years; m, months; gw, gestational week; n. a., not available; n.d., not determined;; +, present; -, absent. a, GenBank: NM_207346.3;
