# Supplementary material for: Human organoid model of pontocerebellar hypoplasia 2a recapitulates brain region-specific size differences
Source: Dis Model Mech. 2024 Jul 22;17(7):dmm050740. doi: 10.1242/dmm.050740 (PMC11552497; doi:10.1242/dmm.050740)
Supplement: Table S2. Linear regression model of regionalized neural organoid growth. [file dmm-17-050740-TableS2.xlsx]

## Sheet: Sheet1
Best-fit values
Slope	13545	14003	12906	42955	40165	41163
Y-intercept	-8615	56927	110937	-172000	-161171	-243491
X-intercept	0.636	-4.065	-8.596	4.004	4.013	5.915
1/slope	7.383e-05	7.142e-05	7.748e-05	2.328e-05	2.49e-05	2.429e-05
Std. Error
Slope	834	522.3	996.2	1390	1528	1613
Y-intercept	40672	27836	53034	68722	75416	78643
95% Confidence Intervals
Slope	11880 to 15210	12957 to 15048	10909 to 14904	40180 to 45730	37116 to 43215	37945 to 44382
Y-intercept	-89797 to 72567	1186 to 112667	4610 to 217263	-309170 to -34829	-311702 to -10640	-400462 to -86520
X-intercept	-5,946 to 6,064	-8,589 to -0,07982	-19,45 to -0,3167	0,8542 to 6,861	0,2817 to 7,340	2,238 to 9,195
Goodness of Fit
R squared	0.7975	0.9265	0.7566	0.9344	0.9116	0.9068
Sy.x	209495	121263	224191	350980	386580	405074
Is slope significantly non-zero?
F	263.8	718.9	167.8	954.7	691.1	651.6
DFn, DFd	1, 67	1, 57	1, 54	1, 67	1, 67	1, 67
P value	<0,0001	<0,0001	<0,0001	<0,0001	<0,0001	<0,0001
Deviation from zero?	Significant	Significant	Significant	Significant	Significant	Significant
Equation	Y = 13545*X - 8615	Y = 14003*X + 56927	Y = 12906*X + 110937	Y = 42955*X - 172000	Y = 40165*X - 161171	Y = 41163*X - 243491
Data
Number of X values	100	100	100	100	100	100
Maximum number of Y replicates	10	10	10	10	10	10
Total number of values	69	59	56	69	69	69
Number of missing values	31	41	44	31	31	31

## Sheet: Sheet2
Best-fit values	Vertical line
Slope		29701	25707	49189	42819	49443
Y-intercept		296026	379890	29.06	165592	28065
X-intercept	1	-9.967	-14.78	-0.0005907	-3.867	-0.5676
1/slope	0	3.367e-05	3.89e-05	2.033e-05	2.335e-05	2.023e-05
Std. Error
Slope		1031	838.6	1536	1481	1345
Y-intercept		50179	40111	76515	70511	66101
95% Confidence Intervals
Slope		27642 to 31759	24031 to 27382	46121 to 52256	39861 to 45776	46758 to 52127
Y-intercept		195812 to 396240	299759 to 460021	-152783 to 152841	24771 to 306412	-103838 to 159969
X-intercept		-14,15 to -6,245	-18,93 to -11,07	-3,270 to 2,963	-7,581 to -0,5487	-3,382 to 2,015
Goodness of Fit
R squared	1	0.9274	0.9362	0.9404	0.9279	0.9521
Sy.x	0	256133	205511	388087	358549	340575
Is slope significantly non-zero?
F		830.4	939.8	1026	836.1	1351
DFn, DFd		1, 65	1, 64	1, 65	1, 65	1, 68
P value		<0,0001	<0,0001	<0,0001	<0,0001	<0,0001
Deviation from zero?		Significant	Significant	Significant	Significant	Significant
Equation	X = 1,000	Y = 29701*X + 296026	Y = 25707*X + 379890	Y = 49189*X + 29,06	Y = 42819*X + 165592	Y = 49443*X + 28065
Data
Number of X values	10	90	90	90	90	90
Maximum number of Y replicates	10	10	10	10	10	10
Total number of values	10	67	66	67	67	70
Number of missing values	0	23	24	23	23	20
