# Supplementary material for: Human organoid model of pontocerebellar hypoplasia 2a recapitulates brain region-specific size differences
Source: Dis Model Mech. 2024 Jul 22;17(7):dmm050740. doi: 10.1242/dmm.050740 (PMC11552497; doi:10.1242/dmm.050740)
Supplement: Table S3. Overview of experimental replicates. [file dmm-17-050740-TableS3.xlsx]

## Sheet: Sheet1
Experiment	PCH2a cell lines	Control cell lines	replicates per cell line
iPSCs
Quantification OCT4 staining	3	3	3 passages
Quantification Ki-67 staining	3	3	3 passages
Quantification cCas3 staining	3	3	3 passages
Quantification EdU incorporation	3	3	3 passages
Cerebellar organoids
Quantification of cCas staining in organoids	3	3	n=3 organoids
Quantification of SOX2+ structures	3	3	n=3 organoids
Quantification of Ki-67/SOX2	3	3	n=3 organoids, 3 SOX2+ zones per organoid when applicable
Size measurements	3	3	n>8 organoids
Neocortical organoids
Quantification of cCas staining in organoids	2	3	n=3 organoids
Quantification of SOX2+ structures	2	3	n=3 organoids
Quantification of Ki-67/SOX2	2	3	n=3 organoids, 3 SOX2+ zones per organoid when applicable
Size measurements	2	3	n>8 organoids
